# Supplementary material for: Adhesion strength of tumor cells predicts metastatic disease in vivo
Source: Cell Rep. Author manuscript; Available in PMC 2025 Apr 23. (PMC12014391; doi:10.1016/j.celrep.2025.115359)
Supplement: 2 [file NIHMS2069110-supplement-2.xlsx]

## Sheet: Supplemental_Table1
Name	Description	Fold Change	Log Fold Change	p-Value	p-Adj	Average Log2 Expression	Gene ID	Alias
ABAT	4-aminobutyrate aminotransferase	1.3246	0.405555	0.022964	0.999697	6.3726	18	GABA-AT, GABAT, NPD009
ABCA3	ATP-binding cassette, sub-family A (ABC1), member 3	-1.33554	-0.417426	0.017306	0.999697	9.8448	21	ABC-C, ABC3, EST111653, LBM180, SMDP3
ADORA1	adenosine A1 receptor	-1.42627	-0.512249	0.003863	0.999697	5.8875	134	RDC7
ALOX5	arachidonate 5-lipoxygenase	-1.31822	-0.398589	0.021558	0.999697	5.8244	240	5-LO, 5-LOX, 5LPG, LOG5
ALOX15B	arachidonate 15-lipoxygenase, type B	1.471	0.556801	0.000848	0.999697	6.2864	247	15-LOX-2
AREG	amphiregulin	1.46593	0.551815	0.001224	0.999697	8.2364	374	AR, AREGB, CRDGF, SDGF
NKX3-2	NK3 homeobox 2	-1.28646	-0.363407	0.0273	0.999697	6.746	579	BAPX1, NKX3.2, NKX3B, SMMD
BMPR1B	bone morphogenetic protein receptor, type IB	1.2899	0.36726	0.031371	0.999697	6.9206	658	ALK-6, ALK6, CDW293
CAMK4	calcium/calmodulin-dependent protein kinase IV	-1.28508	-0.361863	0.040081	0.999697	6.865	814	CAMK IV, CAMK-GR, IV, CAMK
CAMK2B	calcium/calmodulin-dependent protein kinase II beta	1.30266	0.38146	0.032435	0.999697	5.9819	816	CAM2, CAMK2, CAMKB
CD22	CD22 molecule	1.28165	0.357997	0.048578	0.999697	5.7584	933	SIGLEC-2, SIGLEC2
CDKN2C	cyclin-dependent kinase inhibitor 2C (p18, inhibits CDK4)	-1.33642	-0.418374	0.002021	0.999697	10.8573	1031	INK4C, P18, P18-INK4C
CLGN	calmegin	-1.27419	-0.349583	0.046344	0.999697	10.0355	1047	-
CEBPB	CCAAT/enhancer binding protein (C/EBP), beta	1.32646	0.407576	0.017232	0.999697	11.9494	1051	C/EBP-BETA, IL6DBP, NF-IL6, TCF5
CEBPD	CCAAT/enhancer binding protein (C/EBP), delta	1.28346	0.360033	0.041344	0.999697	10.2683	1052	C/EBP-DELTA, CELF, CRP3, NF-IL6-BETA
CHI3L2	chitinase 3-like 2	1.30838	0.38778	0.03266	0.999697	5.6309	1117	CHIL2, YKL-39, YKL39
LYST	lysosomal trafficking regulator	1.28586	0.362739	0.011959	0.999697	8.8674	1130	CHS, CHS1
ABCC2	ATP-binding cassette, sub-family C (CFTR/MRP), member 2	1.41058	0.496293	0.006035	0.999697	5.2564	1244	ABC30, CMOAT, DJS, MRP2, CMRP
COL13A1	collagen, type XIII, alpha 1	-1.28694	-0.363948	0.039663	0.999697	12.2538	1305	COLXIIIA1
CPT1A	carnitine palmitoyltransferase 1A (liver)	1.28141	0.357735	0.019731	0.999697	11.5243	1374	CPT1, CPT1-L, L-CPT1
CST4	cystatin S	-1.27375	-0.349079	0.049411	0.999697	12.4822	1472	-
CYP1B1	cytochrome P450, family 1, subfamily B, polypeptide 1	1.25393	0.326455	0.019234	0.999697	4.593	1545	CP1B, CYPIB1, GLC3A, P4501B1
DBP	D site of albumin promoter (albumin D-box) binding protein	-1.36476	-0.448647	0.000627	0.981299	8.0216	1628	DABP
ACE	angiotensin I converting enzyme	1.26785	0.342389	0.046485	0.999697	5.4925	1636	ACE1, CD143, DCP, DCP1, ICH, MVCD3
DMD	dystrophin	1.30462	0.383635	0.031955	0.999697	8.0228	1756	BMD, CMD3B, DXS142, DXS164, DXS206, DXS230, DXS239, DXS268, DXS269, DXS270, DXS272, MRX85
DPP4	dipeptidyl-peptidase 4	1.30973	0.389272	0.020891	0.999697	6.8771	1803	ADABP, ADCP2, CD26, DPPIV, TP103
ECM1	extracellular matrix protein 1	-1.27992	-0.356049	0.045278	0.999697	10.7825	1893	URBWD
ENO3	enolase 3 (beta, muscle)	1.31589	0.396044	0.005861	0.999697	9.4146	2027	GSD13, MSE
EPAS1	endothelial PAS domain protein 1	1.41536	0.50117	0.005655	0.999697	11.3323	2034	ECYT4, HIF2A, HLF, MOP2, PASD2, BHLHE73
STOM	stomatin	1.45882	0.544804	0.002208	0.999697	10.7987	2040	BND7, EPB7, EPB72
EPHB1	EPH receptor B1	-1.35133	-0.434379	0.007956	0.999697	4.2403	2047	ELK, EPHT2, HEK6, NET
EREG	epiregulin	1.33288	0.414543	0.017773	0.999697	10.8311	2069	EPR, ER, EP
EYA4	EYA transcriptional coactivator and phosphatase 4	1.27716	0.352936	0.048101	0.999697	6.4027	2070	CMD1J, DFNA10
FABP5	fatty acid binding protein 5 (psoriasis-associated)	-1.29118	-0.368688	0.031075	0.999697	10.2754	2171	E-FABP, EFABP, KFABP, PA-FABP, PAFABP
PTK2B	protein tyrosine kinase 2 beta	1.37426	0.458655	0.011456	0.999697	8.7186	2185	CADTK, CAKB, FADK2, FAK2, PKB, PTK, PYK2, RAFTK
FAT2	FAT atypical cadherin 2	1.29276	0.370449	0.006403	0.999697	5.213	2196	CDHF8, CDHR9, HFAT2, MEGF1
FGF14	fibroblast growth factor 14	-1.39473	-0.479991	0.005807	0.999697	4.4395	2259	FGF-14, FHF-4, FHF4, SCA27
FKBP5	FK506 binding protein 5	1.3416	0.423952	0.018613	0.999697	10.7633	2289	AIG6, FKBP51, FKBP54, P54, PPIASE, PTG-10
FOXC1	forkhead box C1	1.25294	0.325322	0.043736	0.999697	10.6222	2296	ARA, FKHL7, FREAC-3, FREAC3, IGDA, IHG1, IRID1, RIEG3
GABRA3	gamma-aminobutyric acid (GABA) A receptor, alpha 3	1.28179	0.35816	0.012272	0.999697	5.7946	2556	-
GFAP	glial fibrillary acidic protein	-1.37523	-0.459676	0.003816	0.999697	8.0705	2670	ALXDRD
GMPR	guanosine monophosphate reductase	-1.31784	-0.39817	0.011772	0.999697	8.3075	2766	GMPR1
GPER1	G protein-coupled estrogen receptor 1	-1.37515	-0.459593	0.00764	0.999697	8.5544	2852	CEPR, CMKRL2, DRY12, FEG-1, GPCR-BR, GPER, GPR30, LERGU, LERGU2, LYGPR, MER
GSR	glutathione reductase	1.29116	0.368673	0.030599	0.999697	10.7105	2936	HEL-75
HOXD8	homeobox D8	1.31708	0.397345	0.013723	0.999697	4.8298	3234	HOX4, HOX4E, HOX5.4
IL6R	interleukin 6 receptor	1.31227	0.39206	0.028197	0.999697	5.7274	3570	CD126, IL-6R-1, IL-6RA, IL6Q, IL6RA, IL6RQ, GP80
IL7R	interleukin 7 receptor	-1.27349	-0.348784	0.046612	0.999697	6.8914	3575	CD127, CDW127, IL-7R-ALPHA, IL7RA, ILRA, IL-7RALPHA
ITGB2	integrin, beta 2 (complement component 3 receptor 3 and 4 subunit)	1.34566	0.428319	0.016017	0.999697	8.7626	3689	CD18, LAD, LCAMB, LFA-1, MAC-1, MF17, MFI7
LTBP2	latent transforming growth factor beta binding protein 2	-1.25131	-0.32344	0.049244	0.999697	12.3306	4053	C14ORF141, GLC3D, LTBP3, MSPKA, MSTP031, WMS3
TACSTD2	tumor-associated calcium signal transducer 2	1.28721	0.364242	0.041274	0.999697	12.8581	4070	EGP-1, EGP1, GA733-1, GA7331, GP50, M1S1, TROP2
MAGEA6	melanoma antigen family A6	1.45551	0.541521	0.001489	0.999697	7.9789	4105	CT1.6, MAGE-3B, MAGE3B, MAGE6
MAOA	monoamine oxidase A	1.27332	0.348596	0.04078	0.999697	10.0422	4128	MAO-A
MAP3K5	mitogen-activated protein kinase kinase kinase 5	1.30621	0.385387	0.006968	0.999697	9.4543	4217	ASK1, MAPKKK5, MEKK5
MPZ	myelin protein zero	1.25613	0.328984	0.01324	0.999697	4.1612	4359	CHM, CMT1, CMT1B, CMT2I, CMT2J, CMT4E, CMTDI3, CMTDID, DSS, HMSNIB, MPP, P0
ATP6	ATP synthase F0 subunit 6	-1.30608	-0.385241	0.030428	0.999697	18.0065	4508	ATPASE6, MTATP6, MT-ATP6
ATP8	ATP synthase F0 subunit 8	-1.34536	-0.427993	0.015926	0.999697	15.6487	4509	ATPASE8, MTATP8, MT-ATP8
COX1	cytochrome c oxidase subunit I	-1.33812	-0.420208	0.011576	0.999697	19.1579	4512	COI, MTCO1, MT-CO1
COX2	cytochrome c oxidase subunit II	-1.28813	-0.365277	0.043108	0.999697	18.4888	4513	COII, MTCO2, MT-CO2
COX3	cytochrome c oxidase III	-1.28828	-0.365449	0.04203	0.999697	18.5922	4514	COIII, MTCO3, MT-CO3
CYTB	cytochrome b	-1.30038	-0.378934	0.030998	0.999697	17.0652	4519	MTCYB, MT-CYB
ND2	MTND2	-1.29241	-0.37006	0.038612	0.999697	17.4993	4536	MTND2, MT-ND2
ND3	NADH dehydrogenase, subunit 3 (complex I)	-1.3372	-0.41921	0.017871	0.999697	15.5881	4537	MTND3, MT-ND3
ND4	NADH dehydrogenase, subunit 4 (complex I)	-1.32483	-0.405811	0.018555	0.999697	18.628	4538	MTND4, MT-ND4
ND4L	NADH dehydrogenase, subunit 4L (complex I)	-1.29311	-0.370845	0.034336	0.999697	15.5173	4539	MTND4L, MT-ND4L
ND5	NADH dehydrogenase, subunit 5 (complex I)	-1.31246	-0.392269	0.028915	0.999697	16.1718	4540	MTND5, MT-ND5
MUC1	mucin 1, cell surface associated	1.2676	0.342094	0.049965	0.999697	11.5777	4582	ADMCKD, ADMCKD1, CA 15-3, CD227, EMA, H23AG, KL-6, MAM6, MCD, MCKD, MCKD1, MUC-1, MUC-1/SEC, MUC-1/X, MUC1/ZD, PEM, PEMT, PUM
MYH3	myosin, heavy chain 3, skeletal muscle, embryonic	1.42612	0.5121	0.004421	0.999697	7.7215	4621	HEMHC, MYHC-EMB, MYHSE1, SMHCE
NDP	Norrie disease (pseudoglioma)	-1.27506	-0.350565	0.028391	0.999697	7.3036	4693	EVR2, FEVR, ND
NEB	nebulin	1.25377	0.326277	0.002861	0.999697	7.3893	4703	NEB177D, NEM2
NRCAM	neuronal cell adhesion molecule	1.54718	0.629637	0.000465	0.860038	5.9041	4897	-
NRGN	neurogranin (protein kinase C substrate, RC3)	-1.35448	-0.437743	0.009465	0.999697	9.8935	4900	RC3, HNG
OXTR	oxytocin receptor	1.30172	0.380415	0.035693	0.999697	7.0236	5021	OT-R
PCSK6	proprotein convertase subtilisin/kexin type 6	1.28124	0.357537	0.016182	0.999697	3.4411	5046	PACE4, SPC4
PAPPA	pregnancy-associated plasma protein A, pappalysin 1	-1.35119	-0.434226	0.011113	0.999697	6.1748	5069	ASBABP2, DIPLA1, IGFBP-4ASE, PAPA, PAPP-A, PAPPA1
PDK4	pyruvate dehydrogenase kinase, isozyme 4	1.2553	0.328033	0.035758	0.999697	9.6353	5166	-
ENPP1	ectonucleotide pyrophosphatase/phosphodiesterase 1	-1.35486	-0.438139	0.011213	0.999697	12.4558	5167	ARHR2, COLED, M6S1, NPP1, NPPS, PC-1, PCA1, PDNP1
SERPINF1	serpin peptidase inhibitor, clade F (alpha-2 antiplasmin, pigment epithelium derived factor), member 1	-1.28718	-0.364213	0.044785	0.999697	10.8268	5176	EPC-1, OI12, OI6, PEDF, PIG35
PFKFB2	6-phosphofructo-2-kinase/fructose-2,6-biphosphatase 2	1.27317	0.34842	0.040302	0.999697	8.3262	5208	PFK-2/FBPASE-2
POU5F1	POU class 5 homeobox 1	1.33944	0.421631	0.019052	0.999697	4.8318	5460	OCT3, OCT4, OTF-3, OTF3, OTF4, OCT-3, OCT-4
PSG5	pregnancy specific beta-1-glycoprotein 5	-1.26744	-0.341917	0.016783	0.999697	4.3064	5673	FL-NCA-3, PSG
PTH1R	parathyroid hormone 1 receptor	-1.30324	-0.382107	0.0244	0.999697	4.5897	5745	PFE, PTHR, PTHR1
RAPSN	receptor-associated protein of the synapse	1.31114	0.390827	0.021187	0.999697	3.4128	5913	CMS11, CMS4C, FADS, RAPSYN, RNF205
RPL36A	ribosomal protein L36a	1.32835	0.409635	0.023538	0.999697	6.0907	6173	L36A, L44L, MIG6, RPL44
S100P	S100 calcium binding protein P	1.30814	0.387514	0.025775	0.999697	6.6699	6286	MIG9
SDC4	syndecan 4	1.2901	0.367486	0.022505	0.999697	14.2433	6385	SYND4
SLC7A2	solute carrier family 7 (cationic amino acid transporter, y+ system), member 2	1.52935	0.612918	0.000232	0.588993	9.1593	6542	ATRC2, CAT2, HCAT2
SLPI	secretory leukocyte peptidase inhibitor	1.3085	0.387914	0.014053	0.999697	6.3612	6590	ALK1, ALP, BLPI, HUSI, HUSI-I, MPI, WAP4, WFDC4
TACR2	tachykinin receptor 2	1.31279	0.392635	0.023859	0.999697	3.7222	6865	NK2R, NKNAR, SKR, TAC2R
TCEA3	transcription elongation factor A (SII), 3	-1.25081	-0.322858	0.046629	0.999697	9.8985	6920	TFIIS, TFIIS.H
TFAP2A	transcription factor AP-2 alpha (activating enhancer binding protein 2 alpha)	1.32031	0.400878	0.011708	0.999697	9.3184	7020	AP-2, AP-2ALPHA, AP2TF, BOFS, TFAP2
THBS4	thrombospondin 4	1.34052	0.422792	0.0048	0.999697	5.2835	7060	TSP-4, TSP4
TNNT3	troponin T type 3 (skeletal, fast)	1.28722	0.364258	0.00124	0.999697	8.735	7140	TNTF
TPM1	tropomyosin 1 (alpha)	1.37431	0.458706	0.010678	0.999697	13.795	7168	C15ORF13, CMD1Y, CMH3, HTM-ALPHA, LVNC9, TMSA
TPM2	tropomyosin 2 (beta)	1.31376	0.393704	0.01098	0.999697	12.005	7169	AMCD1, DA1, DA2B, HEL-S-273, NEM4, TMSB
TTN	titin	1.3261	0.407185	0.005011	0.999697	8.5819	7273	CMD1G, CMH9, CMPD4, EOMFC, HMERF, LGMD2J, MYLK5, TMD
TYMS	thymidylate synthetase	-1.32734	-0.408538	0.011511	0.999697	10.285	7298	HST422, TMS, TS
VAV1	vav 1 guanine nucleotide exchange factor	1.25285	0.325216	0.03194	0.999697	6.7674	7409	VAV
ZNF91	zinc finger protein 91	1.26981	0.344608	0.010617	0.999697	8.9185	7644	HPF7, HTF10
FZD5	frizzled class receptor 5	1.32465	0.405613	0.021095	0.999697	8.6476	7855	C2ORF31, HFZ5
GPR68	G protein-coupled receptor 68	-1.2682	-0.342783	0.013068	0.999697	9.9975	8111	GPR12A, OGR1
CILP	cartilage intermediate layer protein, nucleotide pyrophosphohydrolase	1.51228	0.596722	0.000435	0.860038	5.8172	8483	CILP-1, HST18872
KCNAB2	potassium channel, voltage gated subfamily A regulatory beta subunit 2	-1.288	-0.365129	0.026848	0.999697	7.1039	8514	AKR6A5, HKVBETA2, HKVBETA2.1, HKVBETA2.2, KCNA2B, KV-BETA-2
IL1RL2	interleukin 1 receptor-like 2	1.30516	0.384231	0.028365	0.999697	5.3494	8808	IL-1RRP2, IL-36R, IL1R-RP2, IL1RRP2
CCNA1	cyclin A1	-1.69211	-0.758822	3.78e-06	0.076975	8.0163	8900	CT146
SH2D2A	SH2 domain containing 2A	-1.31165	-0.391379	0.026696	0.999697	8.0525	9047	F2771, SCAP, TSAD, VRAP
SLIT2	slit guidance ligand 2	-1.26649	-0.34084	0.047419	0.999697	9.7142	9353	SLIL3, SLIT-2
LPXN	leupaxin	-1.36524	-0.449156	0.006146	0.999697	10.4702	9404	LDPL
PTGES	prostaglandin E synthase	1.49428	0.579446	0.001309	0.999697	11.3634	9536	MGST-IV, MGST1-L1, MGST1L1, MPGES, PGES, PIG12, PP102, PP1294, TP53I12, MPGES-1
RAB3D	RAB3D, member RAS oncogene family	1.46612	0.551999	4.98e-05	0.338062	9.7979	9545	D2-2, GOV, RAB16, RAD3D
CLCA2	chloride channel accessory 2	1.50175	0.586644	0.000164	0.573558	4.0356	9635	CACC, CACC3, CLCRG2, CACC-3
FAM53B	family with sequence similarity 53, member B	1.26363	0.337575	0.030117	0.999697	9.6858	9679	KIAA0140, BA12J10.2, SMP
TRIL	TLR4 interactor with leucine-rich repeats	-1.4843	-0.56978	0.001141	0.999697	8.9487	9865	-
ATP2C2	ATPase, Ca++ transporting, type 2C, member 2	1.35471	0.43798	0.008952	0.999697	7.5235	9914	SPCA2
ADGRG2	adhesion G protein-coupled receptor G2	1.33056	0.412036	0.023141	0.999697	7.5551	10149	EDDM6, GPR64, HE6, TM7LN2
KLHL41	kelch-like family member 41	1.373	0.457333	0.000774	0.999697	5.3262	10324	KBTBD10, KRP1, SARCOSIN
NDC80	NDC80 kinetochore complex component	-1.2517	-0.323888	0.002948	0.999697	10.8433	10403	HEC, HEC1, HSHEC1, KNTC2, TID3, HSNDC80
SEMA6B	sema domain, transmembrane domain (TM), and cytoplasmic domain, (semaphorin) 6B	-1.3138	-0.393749	0.005722	0.999697	10.1687	10501	SEM-SEMA-Y, SEMA-VIB, SEMAN, SEMAZ
CSPG5	chondroitin sulfate proteoglycan 5 (neuroglycan C)	-1.28646	-0.363407	0.043458	0.999697	6.2547	10675	NGC
CAPN9	calpain 9	1.25803	0.331162	0.008789	0.999697	3.613	10753	GC36, NCL-4
NES	nestin	-1.25975	-0.333141	0.046638	0.999697	11.7705	10763	NBLA00170
IQGAP2	IQ motif containing GTPase activating protein 2	-1.60001	-0.678085	0.000169	0.573558	4.979	10788	-
ZNF460	zinc finger protein 460	1.34288	0.425331	0.017287	0.999697	6.373	10794	HZF8, ZNF272
APOBEC2	apolipoprotein B mRNA editing enzyme, catalytic polypeptide-like 2	1.40066	0.486106	0.001395	0.999697	5.2215	10930	ARCD1, ARP1
MAPRE2	microtubule-associated protein, RP/EB family, member 2	-1.25033	-0.322308	0.026606	0.999697	10.6399	10982	EB1, EB2, RP1
ADAP1	ArfGAP with dual PH domains 1	1.2704	0.345284	0.049616	0.999697	8.7909	11033	CENTA1, GCS1L, P42IP4
ADAMTS8	ADAM metallopeptidase with thrombospondin type 1 motif, 8	1.48219	0.567728	4.85e-05	0.338062	2.8383	11095	ADAM-TS8, METH2
TBC1D8	TBC1 domain family, member 8 (with GRAM domain)	1.42046	0.506355	0.002401	0.999697	9.4592	11138	AD3, HBLP1, TBC1D8A, VRP
LDB3	LIM domain binding 3	1.28223	0.35865	0.002433	0.999697	6.6157	11155	CMD1C, CMH24, CMPD3, CYPHER, LDB3Z1, LDB3Z4, LVNC3, MFM4, ORACLE, PDLIM6, ZASP
SOX21	SRY (sex determining region Y)-box 21	1.25186	0.324078	0.048556	0.999697	4.4792	11166	SOX25
PSIP1	PC4 and SFRS1 interacting protein 1	-1.2726	-0.347777	0.001529	0.999697	10.5462	11168	DFS70, LEDGF, PAIP, PSIP2, P52, P75
SP140	SP140 nuclear body protein	-1.347	-0.429751	0.017911	0.999697	5.57	11262	LYSP100, LYSP100-A, LYSP100-B
TREX1	three prime repair exonuclease 1	-1.25155	-0.323721	0.021974	0.999697	8.569	11277	AGS1, CRV, DRN3, HERNS
IKZF2	IKAROS family zinc finger 2 (Helios)	1.28823	0.365386	0.043629	0.999697	8.4408	22807	ANF1A2, HELIOS, ZNF1A2, ZNFN1A2
MRAS	muscle RAS oncogene homolog	-1.37105	-0.455285	0.004517	0.999697	8.3312	22808	M-RAS, R-RAS3, RRAS3
COLGALT2	collagen beta(1-O)galactosyltransferase 2	-1.52778	-0.611433	0.00073	0.999697	8.7713	23127	C1ORF17, GLT25D2
TBC1D30	TBC1 domain family, member 30	1.29803	0.376324	0.023116	0.999697	5.547	23329	-
ZFPM2	zinc finger protein, FOG family member 2	-1.30822	-0.387601	0.03272	0.999697	6.4245	23414	DIH3, FOG2, SRXY9, ZC2HC11B, ZNF89B, HFOG-2
TRIM29	tripartite motif containing 29	1.3155	0.395616	0.025417	0.999697	8.3028	23650	ATDC
TTLL1	tubulin tyrosine ligase-like family member 1	-1.33549	-0.417371	0.008836	0.999697	7.4688	25809	C22ORF7, HS323M22B
SNED1	sushi, nidogen and EGF-like domains 1	-1.31068	-0.390315	0.030864	0.999697	10.172	25992	SST3, SNEP
TIAM2	T-cell lymphoma invasion and metastasis 2	-1.25749	-0.330545	0.046539	0.999697	8.6949	26230	STEF, TIAM-2
EHF	ets homologous factor	1.2899	0.367264	0.028859	0.999697	11.6189	26298	ESE3, ESE3B, ESEJ
ITGB1BP2	integrin beta 1 binding protein (melusin) 2	1.46191	0.547859	9.4e-05	0.478281	5.0123	26548	CHORDC3, ITGB1BP, MELUSIN, MSTP015
CLUL1	clusterin-like 1 (retinal)	-1.25162	-0.323795	0.016092	0.999697	2.7528	27098	RA337M
PDLIM3	PDZ and LIM domain 3	-1.42677	-0.512752	0.00026	0.588993	7.9108	27295	ALP
TMOD4	tropomodulin 4 (muscle)	1.33036	0.411816	0.006066	0.999697	5.493	29765	SK-TMOD
TFCP2L1	transcription factor CP2-like 1	1.27409	0.349471	0.04735	0.999697	7.1605	29842	CRTR1, LBP-9, LBP9
PADI1	peptidyl arginine deiminase, type I	1.31291	0.392764	0.030464	0.999697	5.9333	29943	HPAD10, PAD1, PDI, PDI1
TAS2R14	taste receptor, type 2, member 14	1.33949	0.421689	0.016354	0.999697	3.6987	50840	T2R14, TRB1
ANGPTL4	angiopoietin-like 4	1.26542	0.339614	0.025391	0.999697	12.2516	51129	ARP4, FIAF, HARP, HFARP, NL2, PGAR, TGQTL, UNQ171, PP1158
LEF1	lymphoid enhancer-binding factor 1	-1.344	-0.426528	0.018679	0.999697	7.6794	51176	LEF-1, TCF10, TCF1ALPHA, TCF7L3
CPA4	carboxypeptidase A4	1.3497	0.432638	0.000858	0.999697	8.129	51200	CPA3
ARL17A	ADP-ribosylation factor-like 17A	1.33005	0.411481	0.012474	0.999697	6.1329	51326	ARF1P2, ARL17P1
ISYNA1	inositol-3-phosphate synthase 1	-1.29145	-0.368989	0.014452	0.999697	9.1133	51477	INO1, INOS, IPS, IPS 1, IPS-1
ATAD2B	ATPase family, AAA domain containing 2B	1.31758	0.397892	0.008917	0.999697	8.5589	54454	-
EPB41L4B	erythrocyte membrane protein band 4.1 like 4B	1.36568	0.449622	0.004873	0.999697	10.3134	54566	CG1, EHM2
CROT	carnitine O-octanoyltransferase	1.35824	0.441743	0.014505	0.999697	9.4613	54677	COT
CASZ1	castor zinc finger 1	1.25558	0.32835	0.048906	0.999697	7.4445	54897	CAS11, CST, SRG, ZNF693, DJ734G22.1
EBLN2	endogenous Bornavirus-like nucleoprotein 2	1.37667	0.461181	0.003722	0.999697	3.4198	55096	EBLN-2
KLHL11	kelch-like family member 11	1.43327	0.519307	0.003696	0.999697	6.5672	55175	-
RADIL	Ras association and DIL domains	-1.44506	-0.531132	0.001228	0.999697	6.3209	55698	RASIP2
PAG1	phosphoprotein membrane anchor with glycosphingolipid microdomains 1	1.31011	0.389688	0.020007	0.999697	9.6846	55824	CBP, PAG
PCDHGA10	protocadherin gamma subfamily A, 10	1.31296	0.392822	0.027154	0.999697	4.1764	56106	PCDH-GAMMA-A10
PCDHGA6	protocadherin gamma subfamily A, 6	1.34528	0.427911	0.015704	0.999697	5.2055	56109	PCDH-GAMMA-A6
FAM20C	family with sequence similarity 20, member C	-1.26225	-0.335993	0.022044	0.999697	11.0878	56975	DMP-4, DMP4, GEF-CK, RNS
NDRG2	NDRG family member 2	1.28233	0.358771	0.007038	0.999697	7.073	57447	SYLD
GRAMD1B	GRAM domain containing 1B	-1.3106	-0.390224	0.016633	0.999697	6.3095	57476	-
SRGAP1	SLIT-ROBO Rho GTPase activating protein 1	1.25933	0.332656	0.045262	0.999697	9.8208	57522	ARHGAP13
VAT1L	vesicle amine transport 1-like	-1.38448	-0.469343	0.002199	0.999697	3.9829	57687	-
MPP4	membrane protein, palmitoylated 4 (MAGUK p55 subfamily member 4)	-1.27311	-0.348355	0.035669	0.999697	6.0816	58538	ALS2CR5, DLG6
NTN4	netrin 4	1.30682	0.386063	0.029991	0.999697	10.4926	59277	PRO3091
TP53AIP1	tumor protein p53 regulated apoptosis inducing protein 1	1.38058	0.465274	0.000516	0.875272	2.6032	63970	P53AIP1
LHPP	phospholysine phosphohistidine inorganic pyrophosphate phosphatase	-1.27499	-0.350483	0.023001	0.999697	8.6252	64077	HDHD2B
DEPTOR	DEP domain containing MTOR-interacting protein	1.28628	0.363204	0.044918	0.999697	7.3206	64798	DEP.6, DEPDC6
REEP1	receptor accessory protein 1	-1.34046	-0.422727	0.015863	0.999697	5.9226	65055	C2ORF23, HMN5B, SPG31
TMEM135	transmembrane protein 135	1.2968	0.374959	0.034091	0.999697	9.4014	65084	PMP52
TMC5	transmembrane channel-like 5	1.35019	0.433159	0.016147	0.999697	8.1582	79838	-
SPSB1	splA/ryanodine receptor domain and SOCS box containing 1	-1.2656	-0.339819	0.010912	0.999697	12.3106	80176	SSB-1, SSB1
RAB11FIP1	RAB11 family interacting protein 1 (class I)	1.28071	0.356946	0.039624	0.999697	11.226	80223	NOEL1A, RCP, RAB11-FIP1
PDGFD	platelet derived growth factor D	-1.32727	-0.408464	0.02328	0.999697	6.0743	80310	IEGF, MSTP036, SCDGF-B, SCDGFB
AMN	amnion associated transmembrane protein	1.28348	0.360062	0.045129	0.999697	6.0004	81693	PRO1028, AMNIONLESS
CRISPLD1	cysteine-rich secretory protein LCCL domain containing 1	-1.34616	-0.428846	0.012239	0.999697	6.446	83690	CRISP-10, CRISP10, LCRISP1
SLITRK6	SLIT and NTRK-like family, member 6	-1.34785	-0.430663	0.010691	0.999697	7.6801	84189	DFNMYP
ACSS1	acyl-CoA synthetase short-chain family member 1	1.3127	0.392536	0.028815	0.999697	8.0843	84532	ACAS2L, ACECS1, ACECS2L
CREB3L3	cAMP responsive element binding protein 3-like 3	1.28186	0.358235	0.021331	0.999697	4.9241	84699	CREB-H, CREBH, HYST1481
KIAA1644	KIAA1644	-1.25134	-0.323471	0.043383	0.999697	4.487	85352	-, SHISAL1
NKD1	naked cuticle homolog 1 (Drosophila)	-1.25715	-0.330161	0.023372	0.999697	4.1144	85407	NAKED1
TGIF2LX	TGFB-induced factor homeobox 2-like, X-linked	-1.30485	-0.383881	0.002276	0.999697	2.6638	90316	TGIFLX
CCDC74A	coiled-coil domain containing 74A	-1.38033	-0.465016	0.001512	0.999697	7.7489	90557	-
BOC	BOC cell adhesion associated, oncogene regulated	-1.35175	-0.434825	0.011886	0.999697	6.7865	91653	CDON2
DNER	delta/notch-like EGF repeat containing	1.3444	0.426961	0.01276	0.999697	7.0361	92737	UNQ26, BET
ELFN2	extracellular leucine-rich repeat and fibronectin type III domain containing 2	1.27665	0.352359	0.047664	0.999697	9.5455	114794	LRRC62, PPP1R29
LRRK2	leucine-rich repeat kinase 2	-1.39664	-0.481962	0.007476	0.999697	5.2927	120892	AURA17, DARDARIN, PARK8, RIPK7, ROCO2
FGD4	FYVE, RhoGEF and PH domain containing 4	1.27753	0.35336	0.048149	0.999697	8.2614	121512	CMT4H, FRABP, ZFYVE6
ADSSL1	adenylosuccinate synthase like 1	1.34377	0.426281	0.01569	0.999697	6.9766	122622	-
TMEM170A	transmembrane protein 170A	1.25989	0.333296	0.024995	0.999697	7.533	124491	TMEM170
KLF17	Kruppel-like factor 17	-1.31335	-0.393256	0.029396	0.999697	5.0233	128209	ZNF393, ZFP393
MDH1B	malate dehydrogenase 1B, NAD (soluble)	-1.36142	-0.445112	0.014218	0.999697	4.7078	130752	RP11-95H11
MUC15	mucin 15, cell surface associated	-1.33289	-0.414556	0.020586	0.999697	5.6667	143662	MUC-15, PAS3, PASIII
C14orf37	chromosome 14 open reading frame 37	-1.28236	-0.358801	0.021175	0.999697	8.7856	145407	C14_5376, ARMH4
RLTPR	RGD motif, leucine rich repeats, tropomodulin domain and proline-rich containing	1.43396	0.520004	0.00418	0.999697	4.805	146206	CARMIL2, CARMIL2B, LRRC16C
CCBE1	collagen and calcium binding EGF domains 1	1.29096	0.368443	0.012847	0.999697	10.1801	147372	HKLLS1
ZNF714	zinc finger protein 714	1.28036	0.35655	0.046793	0.999697	8.8897	148206	-
SHISA3	shisa family member 3	-1.3173	-0.397587	0.027223	0.999697	7.1829	152573	HSHISA3
CNKSR3	CNKSR family member 3	1.26838	0.342989	0.021962	0.999697	8.8301	154043	MAGI1
RUNDC3B	RUN domain containing 3B	1.32536	0.406386	0.019986	0.999697	4.1393	154661	RPIB9, RPIP9
C9orf163	chromosome 9 open reading frame 163	1.28041	0.356609	0.043814	0.999697	4.2984	158055	-
TMEM229B	transmembrane protein 229B	-1.32768	-0.408903	0.014223	0.999697	7.6173	161145	C14ORF83
DAW1	dynein assembly factor with WDR repeat domains 1	1.32286	0.403663	0.013257	0.999697	5.0632	164781	ODA16, WDR69
ZNF467	zinc finger protein 467	-1.38222	-0.466983	0.007216	0.999697	7.4131	168544	EZI, ZFP467
LCTL	lactase-like	-1.38079	-0.465498	0.00733	0.999697	6.0306	197021	KLG, KLPH
ANKRD23	ankyrin repeat domain 23	1.30579	0.384927	0.026512	0.999697	6.6301	200539	DARP, MARP3
LIPH	lipase, member H	1.30865	0.388077	0.019043	0.999697	8.5077	200879	AH, ARWH2, HYPT7, LAH2, LPDLR, PLA1B, MPA-PLA1
YPEL4	yippee-like 4	-1.58562	-0.665043	0.000227	0.588993	4.0459	219539	-
DOK6	docking protein 6	-1.32832	-0.409605	0.017796	0.999697	4.7368	220164	DOK5L, HST3226
PI16	peptidase inhibitor 16	-1.40314	-0.488655	0.007008	0.999697	8.0013	221476	CD364, CRISP9, MSMBBP, PSPBP
CNPY4	canopy FGF signaling regulator 4	-1.27006	-0.344901	0.023475	0.999697	8.866	245812	PRAT4B
STAC3	SH3 and cysteine rich domain 3	1.29812	0.376427	0.013149	0.999697	6.6174	246329	NAM
CNIH2	cornichon family AMPA receptor auxiliary protein 2	-1.30269	-0.381498	0.031619	0.999697	5.861	254263	CNIH-2, CNIL
RNF144B	ring finger protein 144B	1.33978	0.421992	0.002806	0.999697	9.1726	255488	IBRDC2, PIR2, BA528A10.3, P53RFP
PCSK9	proprotein convertase subtilisin/kexin type 9	-1.27364	-0.348959	0.049845	0.999697	9.6477	255738	FH3, HCHOLA3, LDLCQ1, NARC-1, NARC1, PC9
KANK3	KN motif and ankyrin repeat domains 3	1.36268	0.446451	0.010726	0.999697	7.1764	256949	ANKRD47
TINCR	tissue differentiation-inducing non-protein coding RNA	1.27488	0.35036	0.002293	0.999697	1.5938	257000	LINC00036, NCRNA00036, PLAC2, ONCO-LNCRNA-16
ARHGAP30	Rho GTPase activating protein 30	-1.46635	-0.552225	0.001801	0.999697	8.2625	257106	-
MKX	mohawk homeobox	1.263	0.336859	0.04072	0.999697	6.5377	283078	C10ORF48, IFRX, IRXL1
KLHL35	kelch-like family member 35	1.28635	0.36328	0.045373	0.999697	6.5347	283212	-
SLC46A3	solute carrier family 46, member 3	-1.27895	-0.354958	0.031281	0.999697	7.3173	283537	FKSG16
HMSD	histocompatibility (minor) serpin domain containing	-1.30197	-0.380696	0.035836	0.999697	6.7334	284293	ACC-6, ACC6, C18ORF53, HSMD-V
RIMKLA	ribosomal modification protein rimK-like family member A	-1.32212	-0.402849	0.026464	0.999697	5.5942	284716	FAM80A, NAAGS, NAAGS-II
FAM126B	family with sequence similarity 126, member B	1.26564	0.339872	0.011902	0.999697	8.6197	285172	HYCC2
FAM133A	family with sequence similarity 133, member A	1.2666	0.340966	0.041309	0.999697	9.9692	286499	CT115
CHSY3	chondroitin sulfate synthase 3	-1.26905	-0.343753	0.016953	0.999697	7.9969	337876	CHSY2, CSS3
FREM2	FRAS1 related extracellular matrix protein 2	-1.31937	-0.399848	0.008482	0.999697	2.4713	341640	-
EYS	eyes shut homolog (Drosophila)	1.30923	0.388724	0.030488	0.999697	5.3729	346007	C6ORF178, C6ORF179, C6ORF180, EGFL10, EGFL11, RP25, SPAM, BA166P24.2, BA307F22.3, BA74E24.1, DJ1018A4.2, DJ22I17.2, DJ303F19.1
FKBP9P1	FK506 binding protein 9 pseudogene 1	1.4325	0.518538	0.004246	0.999697	8.0904	360132	FKBP9L
C11orf96	chromosome 11 open reading frame 96	1.29127	0.368791	0.034815	0.999697	7.1668	387763	AG2
C1orf53	chromosome 1 open reading frame 53	-1.28081	-0.357054	0.026664	0.999697	7.7529	388722	-
LINC00999	long intergenic non-protein coding RNA 999	1.3238	0.404681	0.012236	0.999697	6.6149	399744	-
DICER1-AS1	DICER1 antisense RNA 1	1.33054	0.412016	0.021383	0.999697	4.9316	400242	DICER1-AS
CTXN1	cortexin 1	-1.29649	-0.374612	0.030787	0.999697	10.3046	404217	CTXN
HCG17	HLA complex group 17 (non-protein coding)	-1.41007	-0.495769	0.005281	0.999697	3.9013	414778	HCG18, LINC00046, NCRNA00046
SLC22A20	solute carrier family 22, member 20	1.30415	0.383111	0.030848	0.999697	5.9117	440044	OAT6
UQCRHL	ubiquinol-cytochrome c reductase hinge protein like	-1.30923	-0.388714	0.028289	0.999697	8.0564	440567	-
AARD	alanine and arginine rich domain containing protein	-1.28646	-0.363403	0.040786	0.999697	6.985	441376	C8ORF85
CDNF	cerebral dopamine neurotrophic factor	1.28082	0.357063	0.049059	0.999697	4.4688	441549	ARMETL1
ANKRD30BL	ankyrin repeat domain 30B-like	1.34352	0.426021	0.009819	0.999697	4.4821	554226	ANKRD30BP3, NCRNA00164
SERTAD4-AS1	SERTAD4 antisense RNA 1	-1.30802	-0.387382	0.027082	0.999697	9.1949	574036	C1ORF133
SCARNA9	small Cajal body-specific RNA 9	-1.27706	-0.352824	0.030242	0.999697	3.4225	619383	Z32, MGU2-19/30
LINC00669	long intergenic non-protein coding RNA 669	-1.32559	-0.406636	0.024592	0.999697	5.2027	647946	-
ANKRD33B	ankyrin repeat domain 33B	1.26401	0.338007	0.048216	0.999697	7.7711	651746	-
SNORA45B	small nucleolar RNA, H/ACA box 45B	1.25465	0.327282	0.030351	0.999697	3.3703	677826	ACA3-2, SNORA45
SNORA53	small nucleolar RNA, H/ACA box 53	1.28803	0.365167	0.021048	0.999697	3.627	677832	ACA53
FAM155A	family with sequence similarity 155, member A	-1.3027	-0.381506	0.024753	0.999697	5.3882	728215	-
HNRNPA1P33	heterogeneous nuclear ribonucleoprotein A1 pseudogene 33	1.28213	0.358545	0.041424	0.999697	9.3183	728643	-
SEC14L1P1	SEC14-like 1 pseudogene 1	1.29278	0.370479	0.040998	0.999697	5.2982	729799	-
LOC100129203	uncharacterized LOC100129203	-1.36556	-0.449492	0.013106	0.999697	4.9689	100129203	-
LOC100130691	uncharacterized LOC100130691	-1.31418	-0.394161	0.016906	0.999697	6.1025	100130691	-
LOC100130987	uncharacterized LOC100130987	1.30222	0.380976	0.035487	0.999697	4.9566	100130987	-
LINC00704	long intergenic non-protein coding RNA 704	-1.32198	-0.402705	0.026183	0.999697	10.9988	100216001	-
ERVMER34-1	endogenous retrovirus group MER34, member 1	1.25432	0.326911	0.034107	0.999697	6.0577	100288413	-
FTX	FTX transcript, XIST regulator (non-protein coding)	-1.36828	-0.452362	0.012651	0.999697	5.3465	100302692	LINC00182, MIR374AHG, NCRNA00182
OCLN	occludin	1.28955	0.366869	0.039061	0.999697	7.4711	100506658	BLCPMG, PPP1R115
LOC100506801	uncharacterized LOC100506801	-1.26307	-0.33693	0.019079	0.999697	2.5138	100506801	-
PRKG1-AS1	PRKG1 antisense RNA 1	1.31131	0.391004	0.029757	0.999697	4.4914	100506939	-
LOC101927550	uncharacterized LOC101927550	1.29352	0.371304	0.040752	0.999697	4.4977	101927550	-
