# Supplementary material for: Adhesion strength of tumor cells predicts metastatic disease in vivo
Source: Cell Rep. Author manuscript; Available in PMC 2025 Apr 23. (PMC12014391; doi:10.1016/j.celrep.2025.115359)
Supplement: 3 [file NIHMS2069110-supplement-3.xlsx]

## Sheet: Sheet2
In Vitro - Biological Process	In Vitro - Cell Component	In Vivo - Biological Process	In Vivo - Cell Component
negative regulation of epithelial to mesenchymal transition involved in endocardial cushion formation (GO:1905006)	double-stranded DNA exodeoxyribonuclease activity (GO:0008309)	negative regulation of cell adhesion (GO:0007162)	alveolar lamellar body (GO:0097208)
nuclear migration along microfilament (GO:0031022)	cytoskeleton-nuclear membrane anchor activity (GO:0140444)	angiogenesis (GO:0001525)	lamellar body (GO:0042599)
negative regulation of cardiac epithelial to mesenchymal transition (GO:0062044)	single-stranded DNA helicase activity (GO:0017116)	blood vessel morphogenesis (GO:0048514)	microvillus membrane (GO:0031528)
regulation of early endosome to recycling endosome transport (GO:1902954)	plus-end-directed microtubule motor activity (GO:0008574)	tube morphogenesis (GO:0035239)	Golgi lumen (GO:0005796)
protein retention in Golgi apparatus (GO:0045053)	DNA replication origin binding (GO:0003688)	tube development (GO:0035295)	basal plasma membrane (GO:0009925)
negative regulation of histone ubiquitination (GO:0033183)	thyroid hormone receptor binding (GO:0046966)	anatomical structure formation involved in morphogenesis (GO:0048646)	basal part of cell (GO:0045178)
negative regulation of histone H2A K63-linked ubiquitination (GO:1901315)	microtubule plus-end binding (GO:0051010)	regulation of cellular component movement (GO:0051270)	extracellular matrix (GO:0031012)
regulation of histone H2A K63-linked ubiquitination (GO:1901314)	DNA helicase activity (GO:0003678)	regulation of locomotion (GO:0040012)	external encapsulating structure (GO:0030312)
nuclear cell cycle DNA replication initiation (GO:1902315)	exodeoxyribonuclease activity (GO:0004529)	anatomical structure morphogenesis (GO:0009653)	cell-cell junction (GO:0005911)
cell cycle DNA replication initiation (GO:1902292)	dynein complex binding (GO:0070840)	tissue development (GO:0009888)	plasma membrane region (GO:0098590)
meiotic sister chromatid cohesion, centromeric (GO:0051754)	exodeoxyribonuclease activity, producing 5'-phosphomonoesters (GO:0016895)	regulation of multicellular organismal process (GO:0051239)	integral component of plasma membrane (GO:0005887)
actomyosin contractile ring assembly (GO:0000915)	ATP-dependent activity, acting on DNA (GO:0008094)	regulation of localization (GO:0032879)	intrinsic component of plasma membrane (GO:0031226)
assembly of actomyosin apparatus involved in cytokinesis (GO:0000912)	cyclin-dependent protein serine/threonine kinase regulator activity (GO:0016538)	animal organ development (GO:0048513)	extracellular vesicle (GO:1903561)
positive regulation of spindle assembly (GO:1905832)	microtubule motor activity (GO:0003777)	system development (GO:0048731)	extracellular organelle (GO:0043230)
mitotic DNA replication initiation (GO:1902975)	histone acetyltransferase activity (GO:0004402)	multicellular organism development (GO:0007275)	extracellular membrane-bounded organelle (GO:0065010)
double-strand break repair via break-induced replication (GO:0000727)	peptide-lysine-N-acetyltransferase activity (GO:0061733)	anatomical structure development (GO:0048856)	extracellular region (GO:0005576)
mitotic centrosome separation (GO:0007100)	protein serine/threonine kinase activator activity (GO:0043539)	multicellular organismal process (GO:0032501)	extracellular space (GO:0005615)
actomyosin contractile ring organization (GO:0044837)	catalytic activity, acting on DNA (GO:0140097)	regulation of cellular process (GO:0050794)	extracellular exosome (GO:0070062)
maintenance of centrosome location (GO:0051661)	deoxyribonuclease activity (GO:0004536)	regulation of biological process (GO:0050789)	cell periphery (GO:0071944)
centrosome separation (GO:0051299)	cytoskeletal motor activity (GO:0003774)	biological regulation (GO:0065007)	plasma membrane (GO:0005886)
positive regulation of nuclear cell cycle DNA replication (GO:0010571)	helicase activity (GO:0004386)	cell migration (GO:0016477)
mitotic DNA replication (GO:1902969)	protein kinase activator activity (GO:0030295)	cell membrane (GO:0016020)
uterus morphogenesis (GO:0061038)	kinase activator activity (GO:0019209)	protein-containing complex (GO:0032991)
regulation of attachment of spindle microtubules to kinetochore (GO:0051988)	damaged DNA binding (GO:0003684)
regulation of protein localization to cell cortex (GO:1904776)	protein kinase regulator activity (GO:0019887)
positive regulation of axon extension involved in axon guidance (GO:0048842)	microtubule binding (GO:0008017)
negative regulation of protein K63-linked ubiquitination (GO:1900045)	single-stranded DNA binding (GO:0003697)
nuclear DNA replication (GO:0033260)	kinase regulator activity (GO:0019207)
DNA replication initiation (GO:0006270)	tubulin binding (GO:0015631)
cell cycle DNA replication (GO:0044786)	ATP hydrolysis activity (GO:0016887)
pharyngeal arch artery morphogenesis (GO:0061626)	nuclear receptor binding (GO:0016922)
centromeric sister chromatid cohesion (GO:0070601)	ATP-dependent activity (GO:0140657)
mitotic spindle midzone assembly (GO:0051256)	protein C-terminus binding (GO:0008022)
mitotic spindle elongation (GO:0000022)	histone binding (GO:0042393)
ventricular compact myocardium morphogenesis (GO:0003223)	protein serine kinase activity (GO:0106310)
negative regulation of mitotic sister chromatid separation (GO:2000816)	actin filament binding (GO:0051015)
negative regulation of mitotic sister chromatid segregation (GO:0033048)	transcription corepressor activity (GO:0003714)
negative regulation of sister chromatid segregation (GO:0033046)	GTPase activator activity (GO:0005096)
DNA strand elongation involved in DNA replication (GO:0006271)	protein kinase binding (GO:0019901)
meiotic spindle assembly (GO:0090306)	enzyme activator activity (GO:0008047)
spindle elongation (GO:0051231)	protein serine/threonine kinase activity (GO:0004674)
histone H3-K4 monomethylation (GO:0097692)	kinase binding (GO:0019900)
positive regulation of protein localization to early endosome (GO:1902966)	transcription coregulator activity (GO:0003712)
regulation of protein localization to early endosome (GO:1902965)	transcription coactivator activity (GO:0003713)
negative regulation of mitotic metaphase/anaphase transition (GO:0045841)	cytoskeletal protein binding (GO:0008092)
spindle midzone assembly (GO:0051255)	actin binding (GO:0003779)
mitotic spindle assembly checkpoint signaling (GO:0007094)	catalytic activity, acting on a nucleic acid (GO:0140640)
mitotic spindle checkpoint signaling (GO:0071174)	ubiquitin-like protein transferase activity (GO:0019787)
spindle assembly checkpoint signaling (GO:0071173)	cadherin binding (GO:0045296)
DNA unwinding involved in DNA replication (GO:0006268)	ubiquitin-protein transferase activity (GO:0004842)
negative regulation of chromosome segregation (GO:0051985)	ubiquitin-like protein ligase activity (GO:0061659)
negative regulation of chromosome separation (GO:1905819)	small GTPase binding (GO:0031267)
meiotic spindle organization (GO:0000212)	ubiquitin protein ligase activity (GO:0061630)
negative regulation of metaphase/anaphase transition of cell cycle (GO:1902100)	chromatin binding (GO:0003682)
regulation of nuclear cell cycle DNA replication (GO:0033262)	protein serine/threonine/tyrosine kinase activity (GO:0004712)
spindle checkpoint signaling (GO:0031577)	protein kinase activity (GO:0004672)
negative regulation of hippo signaling (GO:0035331)	RNA polymerase II-specific DNA-binding transcription factor binding (GO:0061629)
regulation of mitotic sister chromatid separation (GO:0010965)	GTPase regulator activity (GO:0030695)
kinetochore organization (GO:0051383)	nucleoside-triphosphatase regulator activity (GO:0060589)
DNA strand elongation (GO:0022616)	nucleoside-triphosphatase activity (GO:0017111)
regulation of mitotic sister chromatid segregation (GO:0033047)	cell adhesion molecule binding (GO:0050839)
regulation of mitotic metaphase/anaphase transition (GO:0030071)	enzyme regulator activity (GO:0030234)
regulation of mitotic cell cycle spindle assembly checkpoint (GO:0090266)	ATP binding (GO:0005524)
regulation of spindle checkpoint (GO:0090231)	adenyl ribonucleotide binding (GO:0032559)
regulation of mitotic spindle checkpoint (GO:1903504)	adenyl nucleotide binding (GO:0030554)
positive regulation of DNA-dependent DNA replication (GO:2000105)	pyrophosphatase activity (GO:0016462)
ventricular trabecula myocardium morphogenesis (GO:0003222)	hydrolase activity, acting on acid anhydrides, in phosphorus-containing anhydrides (GO:0016818)
regulation of metaphase/anaphase transition of cell cycle (GO:1902099)	hydrolase activity, acting on acid anhydrides (GO:0016817)
regulation of sister chromatid segregation (GO:0033045)	phosphotransferase activity, alcohol group as acceptor (GO:0016773)
regulation of chromosome separation (GO:1905818)	kinase activity (GO:0016301)
somatic hypermutation of immunoglobulin genes (GO:0016446)	enzyme binding (GO:0019899)
protein localization to centrosome (GO:0071539)	purine ribonucleoside triphosphate binding (GO:0035639)
negative regulation of mitotic nuclear division (GO:0045839)	transferase activity, transferring phosphorus-containing groups (GO:0016772)
DNA damage response, signal transduction by p53 class mediator resulting in cell cycle arrest (GO:0006977)	ribonucleotide binding (GO:0032553)
somatic diversification of immune receptors via somatic mutation (GO:0002566)	catalytic activity, acting on a protein (GO:0140096)
protein localization to microtubule organizing center (GO:1905508)	purine ribonucleotide binding (GO:0032555)
centrosome localization (GO:0051642)	purine nucleotide binding (GO:0017076)
regulation of chromosome segregation (GO:0051983)	protein-containing complex binding (GO:0044877)
regulation of sister chromatid cohesion (GO:0007063)	carbohydrate derivative binding (GO:0097367)
mitotic cytokinesis (GO:0000281)	molecular function regulator (GO:0098772)
microtubule organizing center localization (GO:0061842)	nucleotide binding (GO:0000166)
regulation of spindle organization (GO:0090224)	nucleoside phosphate binding (GO:1901265)
peptidyl-lysine dimethylation (GO:0018027)	anion binding (GO:0043168)
regulation of mitotic spindle organization (GO:0060236)	small molecule binding (GO:0036094)
regulation of mitotic nuclear division (GO:0007088)	transferase activity (GO:0016740)
mitotic spindle organization (GO:0007052)	DNA binding (GO:0003677)
microtubule cytoskeleton organization involved in mitosis (GO:1902850)	identical protein binding (GO:0042802)
negative regulation of nuclear division (GO:0051784)	hydrolase activity (GO:0016787)
positive regulation of G2/M transition of mitotic cell cycle (GO:0010971)	catalytic activity (GO:0003824)
negative regulation of double-strand break repair (GO:2000780)	ion binding (GO:0043167)
negative regulation of chromosome organization (GO:2001251)	heterocyclic compound binding (GO:1901363)
negative regulation of double-strand break repair via homologous recombination (GO:2000042)	organic cyclic compound binding (GO:0097159)
protein localization to microtubule cytoskeleton (GO:0072698)	protein binding (GO:0005515)
translesion synthesis (GO:0019985)	binding (GO:0005488)
female meiotic nuclear division (GO:0007143)	molecular_function (GO:0003674)
DNA duplex unwinding (GO:0032508)	molecular transducer activity (GO:0060089)
mitotic sister chromatid segregation (GO:0000070)	signaling receptor activity (GO:0038023)
DNA geometric change (GO:0032392)	Unclassified (UNCLASSIFIED)
regulation of spindle assembly (GO:0090169)	transporter activity (GO:0005215)
negative regulation of DNA repair (GO:0045738)	post-Golgi vesicle-mediated transport (GO:0006892)
nuclear migration (GO:0007097)
mitotic G2 DNA damage checkpoint signaling (GO:0007095)
negative regulation of vascular permeability (GO:0043116)
regulation of cyclin-dependent protein serine/threonine kinase activity (GO:0000079)
establishment of mitotic spindle localization (GO:0040001)
positive regulation of cell cycle G2/M phase transition (GO:1902751)
spindle organization (GO:0007051)
establishment of mitotic spindle orientation (GO:0000132)
centromere complex assembly (GO:0034508)
regulation of cyclin-dependent protein kinase activity (GO:1904029)
protein localization to cytoskeleton (GO:0044380)
mitotic G1 DNA damage checkpoint signaling (GO:0031571)
heart trabecula morphogenesis (GO:0061384)
sister chromatid segregation (GO:0000819)
regulation of nuclear division (GO:0051783)
mitotic nuclear division (GO:0140014)
metaphase plate congression (GO:0051310)
DNA damage response, signal transduction by p53 class mediator (GO:0030330)
mitotic G1/S transition checkpoint signaling (GO:0044819)
mitotic cell cycle process (GO:1903047)
postreplication repair (GO:0006301)
positive regulation of microtubule polymerization (GO:0031116)
regulation of cytokinesis (GO:0032465)
DNA-dependent DNA replication (GO:0006261)
cytoskeleton-dependent cytokinesis (GO:0061640)
negative regulation of microtubule depolymerization (GO:0007026)
cytokinesis (GO:0000910)
regulation of cell cycle checkpoint (GO:1901976)
centrosome duplication (GO:0051298)
positive regulation of cytokinesis (GO:0032467)
establishment of chromosome localization (GO:0051303)
mismatch repair (GO:0006298)
base-excision repair (GO:0006284)
intrinsic apoptotic signaling pathway in response to DNA damage by p53 class mediator (GO:0042771)
liver regeneration (GO:0097421)
positive regulation of cyclin-dependent protein kinase activity (GO:1904031)
mitotic G2/M transition checkpoint (GO:0044818)
chromosome localization (GO:0050000)
mitotic metaphase plate congression (GO:0007080)
positive regulation of fibroblast proliferation (GO:0048146)
DNA replication (GO:0006260)
establishment of spindle orientation (GO:0051294)
spindle localization (GO:0051653)
ventricular cardiac muscle tissue development (GO:0003229)
mitotic cell cycle checkpoint signaling (GO:0007093)
positive regulation of microtubule polymerization or depolymerization (GO:0031112)
establishment of spindle localization (GO:0051293)
positive regulation of cyclin-dependent protein serine/threonine kinase activity (GO:0045737)
cellular response to osmotic stress (GO:0071470)
mitotic cell cycle (GO:0000278)
cell division (GO:0051301)
cell cycle checkpoint signaling (GO:0000075)
positive regulation of axon extension (GO:0045773)
regulation of DNA-dependent DNA replication (GO:0090329)
regulation of G2/M transition of mitotic cell cycle (GO:0010389)
cell cycle G2/M phase transition (GO:0044839)
mitotic cell cycle phase transition (GO:0044772)
regulation of microtubule depolymerization (GO:0031114)
mitotic DNA integrity checkpoint signaling (GO:0044774)
positive regulation of DNA replication (GO:0045740)
response to testosterone (GO:0033574)
replication fork processing (GO:0031297)
regulation of chromosome organization (GO:0033044)
artery morphogenesis (GO:0048844)
animal organ regeneration (GO:0031100)
nuclear chromosome segregation (GO:0098813)
DNA integrity checkpoint signaling (GO:0031570)
mitotic spindle assembly (GO:0090307)
ventricular cardiac muscle tissue morphogenesis (GO:0055010)
mitotic DNA damage checkpoint signaling (GO:0044773)
histone H3-K4 methylation (GO:0051568)
DNA-dependent DNA replication maintenance of fidelity (GO:0045005)
G2/M transition of mitotic cell cycle (GO:0000086)
cell cycle phase transition (GO:0044770)
sister chromatid cohesion (GO:0007062)
nuclear division (GO:0000280)
meiotic chromosome segregation (GO:0045132)
regulation of cell cycle G2/M phase transition (GO:1902749)
meiotic nuclear division (GO:0140013)
centrosome cycle (GO:0007098)
double-strand break repair via homologous recombination (GO:0000724)
meiotic cell cycle process (GO:1903046)
cardiac muscle tissue morphogenesis (GO:0055008)
positive regulation of neuron apoptotic process (GO:0043525)
regulation of centrosome cycle (GO:0046605)
chromosome segregation (GO:0007059)
peptidyl-threonine phosphorylation (GO:0018107)
histone H4 acetylation (GO:0043967)
recombinational repair (GO:0000725)
trabecula morphogenesis (GO:0061383)
positive regulation of mitotic nuclear division (GO:0045840)
signal transduction in response to DNA damage (GO:0042770)
organelle fission (GO:0048285)
DNA damage checkpoint signaling (GO:0000077)
cell cycle process (GO:0022402)
intrinsic apoptotic signaling pathway in response to DNA damage (GO:0008630)
positive regulation of mitotic cell cycle phase transition (GO:1901992)
coronary vasculature development (GO:0060976)
positive regulation of cell cycle process (GO:0090068)
microtubule polymerization or depolymerization (GO:0031109)
regulation of microtubule cytoskeleton organization (GO:0070507)
regulation of cell division (GO:0051302)
spindle assembly (GO:0051225)
muscle tissue morphogenesis (GO:0060415)
protein localization to chromosome (GO:0034502)
telomere maintenance (GO:0000723)
somatic diversification of immune receptors (GO:0002200)
response to epidermal growth factor (GO:0070849)
regulation of centrosome duplication (GO:0010824)
artery development (GO:0060840)
regulation of fibroblast proliferation (GO:0048145)
positive regulation of cell cycle (GO:0045787)
histone lysine methylation (GO:0034968)
negative regulation of DNA metabolic process (GO:0051053)
heterochromatin organization (GO:0070828)
protein destabilization (GO:0031648)
negative regulation of mitotic cell cycle phase transition (GO:1901991)
regulation of mitotic cell cycle phase transition (GO:1901990)
cell cycle G1/S phase transition (GO:0044843)
negative regulation of G2/M transition of mitotic cell cycle (GO:0010972)
peptidyl-threonine modification (GO:0018210)
actomyosin structure organization (GO:0031032)
meiotic cell cycle (GO:0051321)
negative regulation of cell cycle G2/M phase transition (GO:1902750)
muscle organ morphogenesis (GO:0048644)
cortical cytoskeleton organization (GO:0030865)
microtubule organizing center organization (GO:0031023)
telomere organization (GO:0032200)
DNA conformation change (GO:0071103)
regulation of DNA replication (GO:0006275)
regulation of double-strand break repair via homologous recombination (GO:0010569)
signal transduction by p53 class mediator (GO:0072331)
negative regulation of cell cycle phase transition (GO:1901988)
regulation of cell cycle process (GO:0010564)
meiosis I (GO:0007127)
cardiac ventricle morphogenesis (GO:0003208)
positive regulation of cell division (GO:0051781)
post-embryonic development (GO:0009791)
regulation of microtubule polymerization or depolymerization (GO:0031110)
negative regulation of cell cycle process (GO:0010948)
regulation of focal adhesion assembly (GO:0051893)
regulation of cell-substrate junction assembly (GO:0090109)
chromosome organization involved in meiotic cell cycle (GO:0070192)
meiosis I cell cycle process (GO:0061982)
G1/S transition of mitotic cell cycle (GO:0000082)
cell cycle (GO:0007049)
regulation of microtubule-based process (GO:0032886)
maintenance of protein location in cell (GO:0032507)
regulation of double-strand break repair (GO:2000779)
positive regulation of mitotic cell cycle (GO:0045931)
negative regulation of G1/S transition of mitotic cell cycle (GO:2000134)
homologous chromosome segregation (GO:0045143)
heart valve development (GO:0003170)
maintenance of location in cell (GO:0051651)
regulation of mitotic cell cycle (GO:0007346)
negative regulation of protein serine/threonine kinase activity (GO:0071901)
female gamete generation (GO:0007292)
regulation of cell cycle phase transition (GO:1901987)
DNA recombination (GO:0006310)
microtubule cytoskeleton organization (GO:0000226)
double-strand break repair (GO:0006302)
positive regulation of cell cycle phase transition (GO:1901989)
regulation of protein serine/threonine kinase activity (GO:0071900)
histone methylation (GO:0016571)
regulation of cell-substrate junction organization (GO:0150116)
DNA repair (GO:0006281)
histone acetylation (GO:0016573)
chromosome organization (GO:0051276)
peptidyl-lysine methylation (GO:0018022)
negative regulation of mitotic cell cycle (GO:0045930)
positive regulation of chromosome organization (GO:2001252)
lens development in camera-type eye (GO:0002088)
regulation of cell cycle (GO:0051726)
internal peptidyl-lysine acetylation (GO:0018393)
regulation of DNA biosynthetic process (GO:2000278)
negative regulation of cell cycle G1/S phase transition (GO:1902807)
cellular response to DNA damage stimulus (GO:0006974)
regulation of BMP signaling pathway (GO:0030510)
internal protein amino acid acetylation (GO:0006475)
peptidyl-lysine acetylation (GO:0018394)
multicellular organism growth (GO:0035264)
cardiac ventricle development (GO:0003231)
hepaticobiliary system development (GO:0061008)
cardiac muscle tissue development (GO:0048738)
regulation of G1/S transition of mitotic cell cycle (GO:2000045)
embryonic placenta development (GO:0001892)
negative regulation of extrinsic apoptotic signaling pathway (GO:2001237)
post-Golgi vesicle-mediated transport (GO:0006892)
negative regulation of cell cycle (GO:0045786)
regulation of systemic arterial blood pressure (GO:0003073)
DNA metabolic process (GO:0006259)
establishment of cell polarity (GO:0030010)
protein acetylation (GO:0006473)
liver development (GO:0001889)
cardiac chamber development (GO:0003205)
cardiac chamber morphogenesis (GO:0003206)
chromatin assembly (GO:0031497)
placenta development (GO:0001890)
regulation of signal transduction by p53 class mediator (GO:1901796)
neuron migration (GO:0001764)
establishment of organelle localization (GO:0051656)
peptidyl-serine phosphorylation (GO:0018105)
gland morphogenesis (GO:0022612)
positive regulation of cytoskeleton organization (GO:0051495)
regeneration (GO:0031099)
rhythmic process (GO:0048511)
cytoskeleton-dependent intracellular transport (GO:0030705)
regulation of DNA repair (GO:0006282)
peptidyl-tyrosine dephosphorylation (GO:0035335)
cardiac septum development (GO:0003279)
regulation of DNA metabolic process (GO:0051052)
positive regulation of plasma membrane bounded cell projection assembly (GO:0120034)
non-membrane-bounded organelle assembly (GO:0140694)
DNA packaging (GO:0006323)
microtubule-based process (GO:0007017)
activation of protein kinase activity (GO:0032147)
regulation of cell-matrix adhesion (GO:0001952)
regulation of plasma membrane bounded cell projection assembly (GO:0120032)
embryonic limb morphogenesis (GO:0030326)
embryonic appendage morphogenesis (GO:0035113)
protein-DNA complex assembly (GO:0065004)
regulation of cell projection assembly (GO:0060491)
regulation of protein kinase activity (GO:0045859)
negative regulation of organelle organization (GO:0010639)
regulation of DNA binding (GO:0051101)
nucleus organization (GO:0006997)
regulation of smooth muscle cell proliferation (GO:0048660)
protein-DNA complex subunit organization (GO:0071824)
regulation of organelle organization (GO:0033043)
regulation of epithelial cell migration (GO:0010632)
peptidyl-lysine modification (GO:0018205)
regulation of extrinsic apoptotic signaling pathway (GO:2001236)
regulation of cell cycle G1/S phase transition (GO:1902806)
negative regulation of protein kinase activity (GO:0006469)
chromatin assembly or disassembly (GO:0006333)
limb development (GO:0060173)
appendage development (GO:0048736)
heart morphogenesis (GO:0003007)
histone modification (GO:0016570)
peptidyl-serine modification (GO:0018209)
establishment or maintenance of cell polarity (GO:0007163)
regulation of cytoskeleton organization (GO:0051493)
limb morphogenesis (GO:0035108)
appendage morphogenesis (GO:0035107)
positive regulation of protein serine/threonine kinase activity (GO:0071902)
reproductive structure development (GO:0048608)
reproductive system development (GO:0061458)
in utero embryonic development (GO:0001701)
regulation of signaling receptor activity (GO:0010469)
response to UV (GO:0009411)
heart development (GO:0007507)
chromatin organization (GO:0006325)
transport along microtubule (GO:0010970)
positive regulation of epithelial cell migration (GO:0010634)
regulation of kinase activity (GO:0043549)
cytoskeleton organization (GO:0007010)
positive regulation of protein kinase activity (GO:0045860)
response to transforming growth factor beta (GO:0071559)
positive regulation of transferase activity (GO:0051347)
positive regulation of supramolecular fiber organization (GO:1902905)
positive regulation of intracellular transport (GO:0032388)
response to growth factor (GO:0070848)
wound healing (GO:0042060)
regulation of response to DNA damage stimulus (GO:2001020)
regulation of transferase activity (GO:0051338)
positive regulation of protein-containing complex assembly (GO:0031334)
response to wounding (GO:0009611)
regulation of endothelial cell migration (GO:0010594)
positive regulation of organelle organization (GO:0010638)
response to decreased oxygen levels (GO:0036293)
response to hypoxia (GO:0001666)
protein acylation (GO:0043543)
negative regulation of kinase activity (GO:0033673)
muscle organ development (GO:0007517)
developmental growth (GO:0048589)
cellular response to stress (GO:0033554)
chromatin remodeling (GO:0006338)
growth (GO:0040007)
positive regulation of kinase activity (GO:0033674)
cellular response to chemical stress (GO:0062197)
regulation of organelle assembly (GO:1902115)
cellular response to growth factor stimulus (GO:0071363)
positive regulation of DNA metabolic process (GO:0051054)
organelle localization (GO:0051640)
regulation of protein phosphorylation (GO:0001932)
regulation of phosphorylation (GO:0042325)
regulation of transmembrane receptor protein serine/threonine kinase signaling pathway (GO:0090092)
striated muscle tissue development (GO:0014706)
negative regulation of transferase activity (GO:0051348)
protein localization to plasma membrane (GO:0072659)
response to oxygen levels (GO:0070482)
muscle tissue development (GO:0060537)
cell population proliferation (GO:0008283)
kidney development (GO:0001822)
gonad development (GO:0008406)
positive regulation of cellular component biogenesis (GO:0044089)
cellular response to abiotic stimulus (GO:0071214)
cellular response to environmental stimulus (GO:0104004)
negative regulation of phosphate metabolic process (GO:0045936)
positive regulation of programmed cell death (GO:0043068)
positive regulation of protein phosphorylation (GO:0001934)
negative regulation of phosphorus metabolic process (GO:0010563)
positive regulation of phosphorylation (GO:0042327)
regulation of phosphate metabolic process (GO:0019220)
development of primary sexual characteristics (GO:0045137)
regulation of phosphorus metabolic process (GO:0051174)
muscle structure development (GO:0061061)
renal system development (GO:0072001)
positive regulation of protein catabolic process (GO:0045732)
protein phosphorylation (GO:0006468)
regulation of protein modification process (GO:0031399)
embryo development ending in birth or egg hatching (GO:0009792)
positive regulation of apoptotic process (GO:0043065)
regulation of supramolecular fiber organization (GO:1902903)
organelle organization (GO:0006996)
epithelium development (GO:0060429)
regulation of intracellular transport (GO:0032386)
positive regulation of protein localization (GO:1903829)
chordate embryonic development (GO:0043009)
positive regulation of cell migration (GO:0030335)
microtubule-based movement (GO:0007018)
skin development (GO:0043588)
forebrain development (GO:0030900)
regulation of cellular component organization (GO:0051128)
negative regulation of phosphorylation (GO:0042326)
regulation of cellular response to stress (GO:0080135)
regulation of epithelial cell proliferation (GO:0050678)
blood vessel development (GO:0001568)
regulation of developmental growth (GO:0048638)
tissue morphogenesis (GO:0048729)
regulation of cell migration (GO:0030334)
regulation of cellular component biogenesis (GO:0044087)
urogenital system development (GO:0001655)
positive regulation of phosphorus metabolic process (GO:0010562)
positive regulation of phosphate metabolic process (GO:0045937)
camera-type eye development (GO:0043010)
vasculature development (GO:0001944)
negative regulation of protein phosphorylation (GO:0001933)
positive regulation of locomotion (GO:0040017)
positive regulation of cell motility (GO:2000147)
positive regulation of protein modification process (GO:0031401)
epithelial tube morphogenesis (GO:0060562)
organelle assembly (GO:0070925)
peptidyl-amino acid modification (GO:0018193)
cellular response to lipid (GO:0071396)
blood vessel morphogenesis (GO:0048514)
positive regulation of cell death (GO:0010942)
actin cytoskeleton organization (GO:0030036)
positive regulation of cellular component movement (GO:0051272)
gland development (GO:0048732)
regulation of body fluid levels (GO:0050878)
epithelial cell differentiation (GO:0030855)
positive regulation of cellular component organization (GO:0051130)
regulation of neurogenesis (GO:0050767)
circulatory system development (GO:0072359)
protein localization to organelle (GO:0033365)
positive regulation of cell projection organization (GO:0031346)
visual system development (GO:0150063)
morphogenesis of an epithelium (GO:0002009)
regulation of cell motility (GO:2000145)
negative regulation of hydrolase activity (GO:0051346)
regulation of cellular component movement (GO:0051270)
regulation of locomotion (GO:0040012)
sensory system development (GO:0048880)
response to peptide hormone (GO:0043434)
intracellular signal transduction (GO:0035556)
regulation of cell development (GO:0060284)
negative regulation of catalytic activity (GO:0043086)
regulation of protein localization (GO:0032880)
tube morphogenesis (GO:0035239)
actin filament-based process (GO:0030029)
eye development (GO:0001654)
regulation of actin filament-based process (GO:0032970)
reproductive process (GO:0022414)
negative regulation of protein modification process (GO:0031400)
reproduction (GO:0000003)
cellular process involved in reproduction in multicellular organism (GO:0022412)
negative regulation of cellular component organization (GO:0051129)
protein ubiquitination (GO:0016567)
apoptotic process (GO:0006915)
supramolecular fiber organization (GO:0097435)
multicellular organismal reproductive process (GO:0048609)
programmed cell death (GO:0012501)
embryo development (GO:0009790)
phosphorylation (GO:0016310)
regulation of cellular localization (GO:0060341)
protein modification by small protein conjugation (GO:0032446)
negative regulation of cell population proliferation (GO:0008285)
cell morphogenesis (GO:0000902)
regulation of cell adhesion (GO:0030155)
regulation of catalytic activity (GO:0050790)
regulation of cell growth (GO:0001558)
regulation of protein-containing complex assembly (GO:0043254)
cell death (GO:0008219)
positive regulation of cell population proliferation (GO:0008284)
multicellular organism reproduction (GO:0032504)
enzyme linked receptor protein signaling pathway (GO:0007167)
hemopoiesis (GO:0030097)
negative regulation of intracellular signal transduction (GO:1902532)
positive regulation of catabolic process (GO:0009896)
gamete generation (GO:0007276)
sensory organ development (GO:0007423)
anatomical structure formation involved in morphogenesis (GO:0048646)
developmental process involved in reproduction (GO:0003006)
immune system development (GO:0002520)
brain development (GO:0007420)
protein modification by small protein conjugation or removal (GO:0070647)
head development (GO:0060322)
response to hormone (GO:0009725)
regulation of establishment of protein localization (GO:0070201)
positive regulation of protein metabolic process (GO:0051247)
cellular component organization (GO:0016043)
tube development (GO:0035295)
regulation of programmed cell death (GO:0043067)
hematopoietic or lymphoid organ development (GO:0048534)
movement of cell or subcellular component (GO:0006928)
regulation of molecular function (GO:0065009)
regulation of apoptotic process (GO:0042981)
negative regulation of protein metabolic process (GO:0051248)
cell migration (GO:0016477)
regulation of growth (GO:0040008)
cellular component morphogenesis (GO:0032989)
generation of neurons (GO:0048699)
regulation of cell population proliferation (GO:0042127)
cellular component organization or biogenesis (GO:0071840)
negative regulation of cellular protein metabolic process (GO:0032269)
response to endogenous stimulus (GO:0009719)
positive regulation of catalytic activity (GO:0043085)
regulation of protein metabolic process (GO:0051246)
regulation of cellular protein metabolic process (GO:0032268)
neurogenesis (GO:0022008)
anatomical structure morphogenesis (GO:0009653)
regulation of cell projection organization (GO:0031344)
response to lipid (GO:0033993)
cellular protein modification process (GO:0006464)
protein modification process (GO:0036211)
animal organ morphogenesis (GO:0009887)
cellular response to endogenous stimulus (GO:0071495)
negative regulation of apoptotic process (GO:0043066)
regulation of plasma membrane bounded cell projection organization (GO:0120035)
sexual reproduction (GO:0019953)
negative regulation of molecular function (GO:0044092)
positive regulation of metabolic process (GO:0009893)
regulation of cell death (GO:0010941)
negative regulation of nucleobase-containing compound metabolic process (GO:0045934)
tissue development (GO:0009888)
positive regulation of nitrogen compound metabolic process (GO:0051173)
positive regulation of molecular function (GO:0044093)
positive regulation of cellular protein metabolic process (GO:0032270)
negative regulation of programmed cell death (GO:0043069)
positive regulation of cellular metabolic process (GO:0031325)
regulation of localization (GO:0032879)
positive regulation of macromolecule metabolic process (GO:0010604)
cellular response to oxygen-containing compound (GO:1901701)
cellular macromolecule metabolic process (GO:0044260)
response to stress (GO:0006950)
negative regulation of cellular metabolic process (GO:0031324)
macromolecule modification (GO:0043412)
regulation of anatomical structure morphogenesis (GO:0022603)
regulation of multicellular organismal development (GO:2000026)
negative regulation of cell death (GO:0060548)
nervous system development (GO:0007399)
multi-organism reproductive process (GO:0044703)
localization of cell (GO:0051674)
cell motility (GO:0048870)
cell development (GO:0048468)
regulation of response to stress (GO:0080134)
positive regulation of transcription by RNA polymerase II (GO:0045944)
cellular macromolecule localization (GO:0070727)
locomotion (GO:0040011)
negative regulation of nitrogen compound metabolic process (GO:0051172)
regulation of catabolic process (GO:0009894)
negative regulation of developmental process (GO:0051093)
cellular protein localization (GO:0034613)
neuron development (GO:0048666)
negative regulation of cellular macromolecule biosynthetic process (GO:2000113)
response to abiotic stimulus (GO:0009628)
positive regulation of nucleic acid-templated transcription (GO:1903508)
positive regulation of transcription, DNA-templated (GO:0045893)
cellular component assembly (GO:0022607)
positive regulation of signal transduction (GO:0009967)
positive regulation of RNA biosynthetic process (GO:1902680)
negative regulation of macromolecule biosynthetic process (GO:0010558)
negative regulation of response to stimulus (GO:0048585)
negative regulation of signal transduction (GO:0009968)
nucleic acid metabolic process (GO:0090304)
positive regulation of macromolecule biosynthetic process (GO:0010557)
negative regulation of cell communication (GO:0010648)
positive regulation of multicellular organismal process (GO:0051240)
negative regulation of cellular biosynthetic process (GO:0031327)
positive regulation of developmental process (GO:0051094)
negative regulation of signaling (GO:0023057)
negative regulation of biosynthetic process (GO:0009890)
cellular macromolecule catabolic process (GO:0044265)
cellular localization (GO:0051641)
central nervous system development (GO:0007417)
negative regulation of macromolecule metabolic process (GO:0010605)
cellular response to organic substance (GO:0071310)
positive regulation of nucleobase-containing compound metabolic process (GO:0045935)
positive regulation of biosynthetic process (GO:0009891)
regulation of signal transduction (GO:0009966)
positive regulation of cellular process (GO:0048522)
negative regulation of transcription by RNA polymerase II (GO:0000122)
positive regulation of cellular biosynthetic process (GO:0031328)
animal organ development (GO:0048513)
regulation of intracellular signal transduction (GO:1902531)
cellular macromolecule biosynthetic process (GO:0034645)
negative regulation of cellular process (GO:0048523)
positive regulation of RNA metabolic process (GO:0051254)
macromolecule biosynthetic process (GO:0009059)
system development (GO:0048731)
negative regulation of transcription, DNA-templated (GO:0045892)
negative regulation of nucleic acid-templated transcription (GO:1903507)
negative regulation of RNA biosynthetic process (GO:1902679)
regulation of developmental process (GO:0050793)
cell adhesion (GO:0007155)
protein localization (GO:0008104)
negative regulation of metabolic process (GO:0009892)
multicellular organism development (GO:0007275)
neuron differentiation (GO:0030182)
positive regulation of biological process (GO:0048518)
negative regulation of biological process (GO:0048519)
protein-containing complex subunit organization (GO:0043933)
cellular component biogenesis (GO:0044085)
cell projection organization (GO:0030030)
plasma membrane bounded cell projection organization (GO:0120036)
cellular developmental process (GO:0048869)
cellular response to chemical stimulus (GO:0070887)
anatomical structure development (GO:0048856)
negative regulation of RNA metabolic process (GO:0051253)
response to organic substance (GO:0010033)
regulation of signaling (GO:0023051)
regulation of cellular metabolic process (GO:0031323)
cellular protein metabolic process (GO:0044267)
regulation of cell communication (GO:0010646)
cell differentiation (GO:0030154)
positive regulation of cell communication (GO:0010647)
positive regulation of response to stimulus (GO:0048584)
regulation of cell differentiation (GO:0045595)
positive regulation of signaling (GO:0023056)
regulation of nitrogen compound metabolic process (GO:0051171)
regulation of response to stimulus (GO:0048583)
developmental process (GO:0032502)
regulation of metabolic process (GO:0019222)
regulation of primary metabolic process (GO:0080090)
establishment of localization in cell (GO:0051649)
macromolecule metabolic process (GO:0043170)
response to oxygen-containing compound (GO:1901700)
phosphorus metabolic process (GO:0006793)
regulation of transport (GO:0051049)
regulation of multicellular organismal process (GO:0051239)
regulation of macromolecule metabolic process (GO:0060255)
macromolecule localization (GO:0033036)
nucleobase-containing compound metabolic process (GO:0006139)
phosphate-containing compound metabolic process (GO:0006796)
protein metabolic process (GO:0019538)
cellular response to stimulus (GO:0051716)
regulation of nucleobase-containing compound metabolic process (GO:0019219)
regulation of biosynthetic process (GO:0009889)
regulation of cellular biosynthetic process (GO:0031326)
regulation of cellular macromolecule biosynthetic process (GO:2000112)
heterocycle metabolic process (GO:0046483)
regulation of transcription by RNA polymerase II (GO:0006357)
regulation of macromolecule biosynthetic process (GO:0010556)
regulation of transcription, DNA-templated (GO:0006355)
regulation of nucleic acid-templated transcription (GO:1903506)
regulation of RNA biosynthetic process (GO:2001141)
cellular aromatic compound metabolic process (GO:0006725)
multicellular organismal process (GO:0032501)
nitrogen compound metabolic process (GO:0006807)
regulation of cellular process (GO:0050794)
regulation of RNA metabolic process (GO:0051252)
response to stimulus (GO:0050896)
regulation of gene expression (GO:0010468)
localization (GO:0051179)
regulation of biological process (GO:0050789)
cellular metabolic process (GO:0044237)
biological regulation (GO:0065007)
response to chemical (GO:0042221)
primary metabolic process (GO:0044238)
organonitrogen compound metabolic process (GO:1901564)
signal transduction (GO:0007165)
organic substance metabolic process (GO:0071704)
metabolic process (GO:0008152)
cellular process (GO:0009987)
biological_process (GO:0008150)
small molecule metabolic process (GO:0044281)
G protein-coupled receptor signaling pathway (GO:0007186)
organonitrogen compound biosynthetic process (GO:1901566)
cation transport (GO:0006812)
ion transmembrane transport (GO:0034220)
carboxylic acid metabolic process (GO:0019752)
oxoacid metabolic process (GO:0043436)
organic acid metabolic process (GO:0006082)
Unclassified (UNCLASSIFIED)
transmembrane transport (GO:0055085)
cellular amide metabolic process (GO:0043603)
inorganic ion transmembrane transport (GO:0098660)
cation transmembrane transport (GO:0098655)
sensory perception of chemical stimulus (GO:0007606)
detection of stimulus (GO:0051606)
small molecule catabolic process (GO:0044282)
sensory perception of smell (GO:0007608)
detection of chemical stimulus involved in sensory perception (GO:0050907)
detection of chemical stimulus (GO:0009593)
detection of stimulus involved in sensory perception (GO:0050906)
detection of chemical stimulus involved in sensory perception of smell (GO:0050911)
positive regulation of nucleic acid-templated transcription (GO:1903508)
positive regulation of transcription, DNA-templated (GO:0045893)
cellular component assembly (GO:0022607)
positive regulation of signal transduction (GO:0009967)
positive regulation of RNA biosynthetic process (GO:1902680)
negative regulation of macromolecule biosynthetic process (GO:0010558)
negative regulation of response to stimulus (GO:0048585)
negative regulation of signal transduction (GO:0009968)
nucleic acid metabolic process (GO:0090304)
positive regulation of macromolecule biosynthetic process (GO:0010557)
negative regulation of cell communication (GO:0010648)
positive regulation of plasma membrane bounded cell projection assembly (GO:0120034)
non-membrane-bounded organelle assembly (GO:0140694)
DNA packaging (GO:0006323)
microtubule-based process (GO:0007017)
activation of protein kinase activity (GO:0032147)
regulation of cell-matrix adhesion (GO:0001952)
regulation of plasma membrane bounded cell projection assembly (GO:0120032)
embryonic limb morphogenesis (GO:0030326)
embryonic appendage morphogenesis (GO:0035113)
protein-DNA complex assembly (GO:0065004)
